# Supplementary material for: Identification of genetic susceptibility in preterm newborns with bronchopulmonary dysplasia by whole-exome sequencing: BIVM gene may play a role
Source: Eur J Pediatr. 2023 Feb 9;182(4):1707–18. doi: 10.1007/s00431-022-04779-z (PMC10167099; doi:10.1007/s00431-022-04779-z)
Supplement: Supplementary file 1 — Supplementary file1 (XLSX 25 KB) [file 431_2022_4779_MOESM1_ESM.xlsx]

## Sheet: 现报道与BPD相关
gene	chrom	pos	ref	alt	fisher_exact.pvalue	mutated_in_non-BPD	usual_in_non-BPD	mutated_in_BPD	usual_in_BPD	var_type	region	exonic_func	hgvs	rs	ExAC_ALL	1000g_ALL
SOD2	chr6	160114366	C	T	0.000927291	0	32	10	24	substitution	intronic	-	SOD2	rs5746091	.	.
CPS1	chr2	211523163	A	G	0.0013101	25	7	13	21	substitution	intronic	-	CPS1	rs2287598,rs2287598,rs2287598	.	0.704872
MMP16,LOC101929709	chr8	89497868	T	A	0.00148605	24	8	12	22	substitution	intergenic	-	MMP16(dist=158156),LOC101929709(dist=1231759)	rs2656311	.	0.63119
GSTM1	chr1	110232087	C	T	0.00183132	8	24	0	34	substitution	intronic	-	GSTM1	rs4147566,rs4147566	.	0.146965
GSTM1	chr1	110233147	C	T	0.00183132	8	24	0	34	substitution	exonic	synonymous SNV	GSTM1:NM_000561:exon7:c.528C>T:p.D176D,	rs1056806,rs1056806	0.1996	0.228235
DDAH1	chr1	85930640	A	C	0.00217485	0	32	9	25	substitution	exonic	nonsynonymous SNV	DDAH1:NM_012137:exon1:c.89T>G:p.L30R,	.	.	.
SOD2	chr6	160114376	G	A	0.00217485	0	32	9	25	substitution	intronic	-	SOD2	rs5746090	.	0.273363
FGFR4	chr5	176520287	G	C	0.00432191	7	25	0	34	substitution	exonic	synonymous SNV	FGFR4:NM_213647:exon9:c.1206G>C:p.P402P,FGFR4:NM_002011:exon9:c.1206G>C:p.P402P,FGFR4:NM_001354984:exon9:c.1206G>C:p.P402P,	rs147603016,rs147603016,rs147603016	.	.
LBP	chr20	36979787	T	C	0.00432191	7	25	0	34	substitution	intronic	-	LBP	rs6025083	.	0.547125
MBL2	chr10	54531685	G	C	0.00525352	14	18	4	30	substitution	intronic	-	MBL2	rs7096206	.	0.804513
MMP2	chr16	55527298	G	A	0.00544742	23	9	33	1	substitution	intronic	-	MMP2	rs243843,rs243843	.	0.656749
IL18RAP	chr2	103062116	A	G	0.00544742	9	23	1	33	substitution	intronic	-	IL18RAP	rs7597017	.	0.278954
ACE	chr17	61562459	A	T	0.00771068	12	20	3	31	substitution	intronic	-	ACE	.	.	.
CPS1	chr2	211420207	A	C	0.00771068	12	20	3	31	substitution	intronic	-	CPS1	rs2887913	.	0.414137
AGTR1	chr3	148447756	G	A	0.00850242	16	16	6	28	substitution	intronic	-	AGTR1	rs388915,rs388915,rs388915,rs388915	.	0.680511
SOD2	chr6	160133446	A	T	0.00850242	16	16	6	28	substitution	intronic	-	SOD2	rs868228324	.	.
MMP16	chr8	89339996	C	-	0.00994691	15	17	27	7	deletion	upstream	-	MMP16(dist=284)	.	.	.
LGALS9,NOS2	chr17	26074991	A	G	0.00994691	17	15	7	27	substitution	intergenic	-	LGALS9(dist=98405),NOS2(dist=8801)	rs4796017	.	0.483227
MMP2	chr16	55516708	T	A	0.00997363	26	6	34	0	substitution	intronic	-	MMP2	rs857403,rs857403	.	0.747804
SOD2	chr6	160132137	T	C	0.00997363	6	26	0	34	substitution	intronic	-	SOD2	rs375298883	.	.
F5	chr1	169519417	G	A	0.0102597	10	22	2	32	substitution	intronic	-	F5	rs7537742	.	0.436302
GSTT1,GSTT4	chr22	24377094	T	-	0.0102597	10	22	2	32	deletion	intronic	-	GSTT1,GSTT4	.	.	.
GSTM1	chr1	110233247	T	C	0.0102597	10	22	2	32	substitution	intronic	-	GSTM1	rs11101983,rs11101983	.	0.823283
F5	chr1	169526300	C	T	0.0107979	13	19	4	30	substitution	intronic	-	F5	rs4656688	.	0.689097
VDR	chr12	48259126	C	T	0.0118366	24	8	33	1	substitution	intronic	-	VDR	rs12717991,rs12717991,rs12717991	.	0.422125
SERPINE1	chr7	100776746	A	-	0.0118366	8	24	1	33	deletion	intronic	-	SERPINE1	.	.	.
SERPINE1	chr7	100776748	A	-	0.0118366	8	24	1	33	deletion	intronic	-	SERPINE1	.	.	.
LGALS9,NOS2	chr17	25988700	G	-	0.0118366	8	24	1	33	deletion	intergenic	-	LGALS9(dist=12114),NOS2(dist=95092)	.	.	.
LGALS9,NOS2	chr17	25988702	C	-	0.0118366	8	24	1	33	deletion	intergenic	-	LGALS9(dist=12116),NOS2(dist=95090)	.	.	.
GSTP1	chr11	67352256	C	A	0.0119051	7	25	18	16	substitution	intronic	-	GSTP1	rs762803	0.3512	0.311901
SELE	chr1	169702341	C	T	0.0121376	19	13	9	25	substitution	intronic	-	SELE	rs727909	.	0.458866
SELE	chr1	169699840	T	-	0.012562	4	28	14	20	deletion	intronic	-	SELE	.	.	.
ADORA3,TMIGD3	chr1	112043328	T	C	0.0134176	24	8	15	19	substitution	intronic	-	ADORA3,TMIGD3	rs2798566,rs2798566,rs2798566	.	0.773562
CD44	chr11	35218082	T	-	0.0146459	23	9	14	20	deletion	intronic	-	CD44	rs34986068,rs34986068,rs34986068,rs34986068,rs34986068,rs34986068,rs34986068,rs34986068	.	0.817292
SOD2	chr6	160133476	A	G	0.0155502	22	10	13	21	substitution	intronic	-	SOD2	rs878969282	.	.
F5	chr1	169492246	T	-	0.0155502	22	10	13	21	deletion	intronic	-	F5	.	.	.
F5	chr1	169492248	C	-	0.0155502	22	10	13	21	deletion	intronic	-	F5	.	.	.
F5	chr1	169492253	T	-	0.0155502	22	10	13	21	deletion	intronic	-	F5	.	.	.
F5	chr1	169492254	T	-	0.0155502	22	10	13	21	deletion	intronic	-	F5	.	.	.
SOD2	chr6	160133475	C	-	0.0155502	22	10	13	21	deletion	intronic	-	SOD2	rs752851635	.	.
MMP9	chr20	44641995	T	G	0.0156834	11	21	3	31	substitution	exonic	nonsynonymous SNV	MMP9:NM_004994:exon9:c.1432T>G:p.S478A,	.	.	.
ACE,KCNH6	chr17	61586549	T	C	0.0156834	11	21	3	31	substitution	intergenic	-	ACE(dist=10815),KCNH6(dist=14170)	rs10853044	.	0.419529
FGFR4	chr5	176517133	A	G	0.016101	5	27	15	19	substitution	intronic	-	FGFR4	.	.	.
MMP16	chr8	89339997	A	-	0.0194413	16	16	27	7	deletion	upstream	-	MMP16(dist=285)	.	.	.
NOTCH3	chr19	15277199	C	T	0.0209854	9	23	2	32	substitution	intronic	-	NOTCH3	rs7250232	.	0.870008
NOS2	chr17	26093864	A	G	0.0212634	12	20	4	30	substitution	intronic	-	NOS2	rs28662210	.	0.731629
LBP	chr20	36993047	G	A	0.0212634	12	20	4	30	substitution	intronic	-	LBP	rs2298267	.	0.117212
IL1RN	chr2	113887483	C	T	0.0216962	17	15	8	26	substitution	intronic	-	IL1RN	rs2071459,rs2071459,rs2071459,rs2071459	.	0.254593
MMP9	chr20	44641731	G	A	0.0216962	17	15	8	26	substitution	intronic	-	MMP9	rs3787268	.	0.188498
SOD2,WTAP	chr6	160175819	C	G	0.0225255	25	7	17	17	substitution	intronic	-	SOD2,WTAP	rs9365093,rs9365093	.	0.761182
GSTP1	chr11	67351531	G	A	0.0225255	7	25	17	17	substitution	intronic	-	GSTP1	rs1079719	.	0.310903
KITLG	chr12	88939790	T	C	0.022533	5	27	0	34	substitution	intronic	-	KITLG	rs116903389,rs116903389	0.006	0.0133786
F7	chr13	113773433	A	T	0.022533	5	27	0	34	substitution	UTR3	-	F7(NM_001267554:c.*111A>T,NM_000131:c.*111A>T,NM_019616:c.*111A>T)	.	.	.
MTHFR	chr1	11850365	T	G	0.022533	5	27	0	34	substitution	UTR3	-	MTHFR(NM_005957:c.*372A>C,NM_001330358:c.*372A>C)	rs4846049	.	0.628395
SOD2	chr6	160133108	A	T	0.022533	5	27	0	34	substitution	intronic	-	SOD2	rs191591010	.	0.00599042
F5	chr1	169528722	C	T	0.0234714	30	2	24	10	substitution	intronic	-	F5	rs6427201	.	0.417732
MMP16	chr8	89340257	C	A	0.0234714	2	30	10	24	substitution	upstream	-	MMP16(dist=545)	rs28907872	0.09	0.0880591
MMP16	chr8	89340301	C	T	0.0234714	2	30	10	24	substitution	upstream	-	MMP16(dist=589)	rs28907871	.	0.0874601
PMCH,IGF1	chr12	102595547	T	A	0.0235071	18	14	9	25	substitution	intergenic	-	PMCH(dist=3936),IGF1(dist=194105)	rs10860844	.	0.345847
ELANE	chr19	856070	A	T	0.0240614	4	28	13	21	substitution	exonic	nonsynonymous SNV	ELANE:NM_001972:exon5:c.710A>T:p.Q237L,	.	.	.
MMP16	chr8	89340162	G	C	0.0240614	4	28	13	21	substitution	upstream	-	MMP16(dist=450)	rs16892543	0.2479	0.211861
FGFR2	chr10	123277742	C	T	0.0247758	32	0	28	6	substitution	intronic	-	FGFR2	rs2420942,rs2420942,rs2420942,rs2420942,rs2420942,rs2420942,rs2420942,rs2420942,rs2420942,rs2420942,rs2420942	.	0.902157
SOD2	chr6	160133497	A	G	0.0247758	0	32	6	28	substitution	intronic	-	SOD2	rs28662077	.	.
EGFR	chr7	55232726	G	T	0.0248293	19	13	10	24	substitution	intronic	-	EGFR	rs17336919,rs17336919,rs17336919	.	0.281749
SLC18A1	chr8	20036233	T	G	0.0249172	7	25	1	33	substitution	intronic	-	SLC18A1	rs2279709,rs2279709,rs2279709,rs2279709	.	0.436102
IMPA2	chr18	12028580	A	G	0.0249172	7	25	1	33	substitution	intronic	-	IMPA2	rs613993	.	0.398762
DDAH1	chr1	85790800	C	-	0.0249172	7	25	1	33	deletion	intronic	-	DDAH1	.	.	.
SERPINE1	chr7	100776747	G	-	0.0249172	7	25	1	33	deletion	intronic	-	SERPINE1	.	.	.
SERPINE1	chr7	100776749	G	-	0.0249172	7	25	1	33	deletion	intronic	-	SERPINE1	.	.	.
SOD2	chr6	160133737	T	A	0.0249172	7	25	1	33	substitution	intronic	-	SOD2	rs141770122	.	0.00159744
IL6	chr7	22768124	C	A	0.0251887	24	8	16	18	substitution	intronic	-	IL6	rs1474347	.	0.831669
IL6	chr7	22767433	A	G	0.0256336	20	12	11	23	substitution	intronic	-	IL6	rs2069832	.	0.860423
SERPINE1	chr7	100779244	C	T	0.0266749	13	19	5	29	substitution	intronic	-	SERPINE1	rs2227692,rs2227692	.	0.233826
GSTP1	chr11	67353150	A	G	0.0266749	13	19	5	29	substitution	intronic	-	GSTP1	rs675554	.	0.969649
WWOX,MAF	chr16	79620046	C	T	0.0266749	13	19	5	29	substitution	intergenic	-	WWOX(dist=373482),MAF(dist=7689)	rs11866012	.	0.209665
LGALS9,NOS2	chr17	25982851	A	T	0.0273877	23	9	15	19	substitution	intergenic	-	LGALS9(dist=6265),NOS2(dist=100941)	rs9897292	.	0.3125
LGALS9,NOS2	chr17	25993790	C	T	0.0273877	23	9	15	19	substitution	intergenic	-	LGALS9(dist=17204),NOS2(dist=90002)	rs11080266	.	0.261182
MMP16	chr8	89068596	C	T	0.0275333	31	1	26	8	substitution	intronic	-	MMP16	rs2616495	.	0.617212
SELE	chr1	169694695	C	T	0.0300855	27	5	20	14	substitution	intronic	-	SELE	rs3917434	.	0.784744
SELL	chr1	169672596	A	-	0.0302209	21	11	13	21	deletion	intronic	-	SELL	rs202128116,rs202128116	0.3398	.
SELE	chr1	169694619	A	G	0.0306534	10	22	3	31	substitution	intronic	-	SELE	rs3917436	.	0.475639
IL1RN	chr2	113889061	G	A	0.0306534	10	22	3	31	substitution	intronic	-	IL1RN	rs452204,rs452204,rs452204,rs452204	.	0.504992
HCG4B,HLA-A	chr6	29902168	C	T	0.0306534	10	22	3	31	substitution	intergenic	-	HCG4B(dist=7176),HLA-A(dist=8079)	rs61180635	.	0.11881
CD44	chr11	35201982	C	T	0.0306534	10	22	3	31	substitution	intronic	-	CD44	rs76393888,rs76393888,rs76393888,rs76393888,rs76393888,rs76393888,rs76393888,rs76393888	0.0873	0.0948482
CD44	chr11	35201577	T	-	0.0306534	10	22	3	31	deletion	intronic	-	CD44	rs3215691,rs3215691,rs3215691,rs3215691,rs3215691,rs3215691,rs3215691,rs3215691	.	0.0964457
SERPINE1	chr7	100776735	T	C	0.0306534	10	22	3	31	substitution	intronic	-	SERPINE1	rs2854236,rs2854236	.	0.393171
MMP16	chr8	89339994	C	-	0.0316941	18	14	28	6	deletion	upstream	-	MMP16(dist=282)	.	.	.
MMP16	chr8	89339995	A	-	0.0316941	18	14	28	6	deletion	upstream	-	MMP16(dist=283)	.	.	.
MMP16	chr8	89339986	C	-	0.0361701	17	15	27	7	deletion	upstream	-	MMP16(dist=274)	.	.	.
SOD2	chr6	160132780	T	C	0.0361701	15	17	7	27	substitution	intronic	-	SOD2	rs200133524	.	.
GSTM1	chr1	110232801	A	G	0.0361701	15	17	7	27	substitution	intronic	-	GSTM1	rs756637,rs756637	.	0.89377
GSTM1	chr1	110230767	G	A	0.0400025	16	16	8	26	substitution	intronic	-	GSTM1	rs10857795,rs10857795	0.8321	0.894169
TBX4	chr17	59543090	T	C	0.040726	7	25	16	18	substitution	intronic	-	TBX4	rs35279830	.	0.17492
LGALS9,NOS2	chr17	25988698	G	-	0.0413711	8	24	2	32	deletion	intergenic	-	LGALS9(dist=12112),NOS2(dist=95094)	.	.	.
LGALS9,NOS2	chr17	25988699	T	-	0.0413711	8	24	2	32	deletion	intergenic	-	LGALS9(dist=12113),NOS2(dist=95093)	.	.	.
ADORA1	chr1	203135325	A	C	0.0413711	8	24	2	32	substitution	UTR3	-	ADORA1(NM_001048230:c.*297A>C,NM_000674:c.*297A>C,NM_001365066:c.*297A>C,NM_001365065:c.*297A>C)	rs6427994,rs6427994	.	0.900759
ABCA3	chr16	2337993	G	A	0.044315	28	4	22	12	substitution	intronic	-	ABCA3	rs313909	0.419	0.474241
ELANE	chr19	856035	A	T	0.044315	4	28	12	22	substitution	exonic	synonymous SNV	ELANE:NM_001972:exon5:c.675A>T:p.S225S,	.	.	.
CYP1A2	chr15	75044400	G	C	0.044315	4	28	12	22	substitution	intronic	-	CYP1A2	rs3743484	.	0.0942492
ACE	chr17	61566635	A	T	0.0450939	8	24	17	17	substitution	intronic	-	ACE	.	.	.
GSTP1	chr11	67353844	C	T	0.0450939	8	24	17	17	substitution	intronic	-	GSTP1	rs1871042	0.2879	0.248203
ABCA3	chr16	2328650	G	T	0.0452068	30	2	25	9	substitution	intronic	-	ABCA3	rs150929	.	0.481629
IL18R1	chr2	102992675	T	C	0.0454972	18	14	10	24	substitution	intronic	-	IL18R1	rs2270297	.	0.6877
SOD2	chr6	160133444	T	C	0.0454972	18	14	10	24	substitution	intronic	-	SOD2	rs201639492	.	.
SELL	chr1	169677709	A	G	0.0470906	19	13	11	23	substitution	exonic	synonymous SNV	SELL:NM_000655:exon3:c.321T>C:p.L107L,	rs1051091,rs1051091	0.2847	0.30012
NFKBIA	chr14	35873770	G	A	0.0470906	19	13	11	23	substitution	exonic	synonymous SNV	NFKBIA:NM_020529:exon1:c.81C>T:p.D27D,	rs1957106	0.3431	0.244409
LGALS9,NOS2	chr17	25995436	C	A	0.0470906	19	13	11	23	substitution	intergenic	-	LGALS9(dist=18850),NOS2(dist=88356)	rs12450509	.	0.284944
EGFR	chr7	55220177	A	G	0.048731	23	9	16	18	substitution	intronic	-	EGFR	rs11506105,rs11506105,rs11506105,rs11506105	.	0.550919
IL18RAP	chr2	103067143	G	A	0.0490335	12	20	5	29	substitution	intronic	-	IL18RAP	rs11123929	.	0.264377
SOD2	chr6	160133149	A	T	0.0490335	12	20	5	29	substitution	intronic	-	SOD2	rs200726540	.	0.378994
FGFR2	chr10	123263616	C	T	0.0490335	12	20	5	29	substitution	intronic	-	FGFR2	rs3135772,rs3135772,rs3135772,rs3135772,rs3135772,rs3135772,rs3135772,rs3135772,rs3135772,rs3135772,rs3135772	.	0.172923
MMP16	chr8	89081440	C	T	0.0490335	12	20	5	29	substitution	intronic	-	MMP16	rs2664346	.	0.76857
MTHFR	chr1	11855867	G	A	0.0498945	4	28	0	34	substitution	intronic	-	MTHFR	rs6541003	.	0.591054
IL18RAP	chr2	103041167	T	C	0.0498945	4	28	0	34	substitution	intronic	-	IL18RAP	rs887971	.	0.299321
MMP16	chr8	89198823	T	A	0.0498945	4	28	0	34	substitution	exonic	nonsynonymous SNV	MMP16:NM_005941:exon3:c.286A>T:p.M96L,	.	.	.
FGFR2	chr10	123324740	C	A	0.0498945	4	28	0	34	substitution	intronic	-	FGFR2	.	.	.
TRPC6	chr11	101375686	T	-	0.0498945	4	28	0	34	deletion	intronic	-	TRPC6	rs112727405	.	0.154353
SOD2	chr6	160133028	C	T	0.0498945	4	28	0	34	substitution	intronic	-	SOD2	.	.	.
DDAH1	chr1	85824816	T	C	0.0498945	4	28	0	34	substitution	intronic	-	DDAH1	rs233095,rs233095	.	0.292732
NFKBIA,INSM2	chr14	35982012	C	T	0.0498945	4	28	0	34	substitution	intergenic	-	NFKBIA(dist=108057),INSM2(dist=21358)	rs1887739	.	0.695288
MBL2	chr10	54530843	A	G	0.0498945	4	28	0	34	substitution	intronic	-	MBL2	rs17334270	.	0.283546
SELE	chr1	169695562	G	C	0.0498945	4	28	0	34	substitution	intronic	-	SELE	rs3917430	.	0.244808
IL6	chr7	22768914	G	A	0.0498945	4	28	0	34	substitution	intronic	-	IL6	rs13306433	.	0.0201677
IL6	chr7	22771039	T	A	0.0498945	4	28	0	34	substitution	exonic	nonsynonymous SNV	IL6:NM_001318095:exon4:c.258T>A:p.D86E,IL6:NM_000600:exon5:c.486T>A:p.D162E,IL6:NM_001371096:exon5:c.417T>A:p.D139E,	rs13306435	0.0256	0.0203674
TLR4	chr9	120476816	C	T	0.0498945	4	28	0	34	substitution	exonic	nonsynonymous SNV	TLR4:NM_138554:exon3:c.2410C>T:p.R804W,TLR4:NM_138557:exon2:c.1810C>T:p.R604W,TLR4:NM_003266:exon4:c.2290C>T:p.R764W,	rs55786277,rs55786277,rs55786277	0.0001	0.000599042
F7	chr13	113770092	C	T	0.0498945	4	28	0	34	substitution	exonic	synonymous SNV	F7:NM_001267554:exon3:c.297C>T:p.D99D,F7:NM_000131:exon6:c.549C>T:p.D183D,F7:NM_019616:exon5:c.483C>T:p.D161D,	rs6040,rs6040,rs6040,rs6040	0.0013	0.00559105
EGFR	chr7	55219290	T	C	0.0498945	4	28	0	34	substitution	intronic	-	EGFR	rs6944695,rs6944695,rs6944695,rs6944695	.	0.485024
LBP	chr20	36979726	G	A	0.0498945	4	28	0	34	substitution	intronic	-	LBP	rs11536943	.	0.0533147
